# Supplementary material for: A study on the impact of household head’s employment modes on the living standards of rural migrant workers’ families
Source: PLoS One. 2024 Dec 2;19(12):e0312518. doi: 10.1371/journal.pone.0312518 (PMC11611100; doi:10.1371/journal.pone.0312518)
Supplement: S1 File — (DO) [file pone.0312518.s001.do]

sum income_w savingac_w pcost shspchaju lnincome_w lnsavingac_w lnpcost edu health gender age marriage fsize fyb lnland lnhpgdp if entrepreneur==1
sum income_w savingac_w pcost shspchaju lnincome_w lnsavingac_w lnpcost edu health gender age marriage fsize fyb lnland lnhpgdp if employee==1

sum income_w savingac_w pcost shspchaju lnincome_w lnsavingac_w lnpcost edu health gender age marriage fsize fyb lnland lnhpgdp if nentrepreneur==1
sum income_w savingac_w pcost shspchaju lnincome_w lnsavingac_w lnpcost edu health gender age marriage fsize fyb lnland lnhpgdp if mentrepreneur==1
sum income_w savingac_w pcost shspchaju lnincome_w lnsavingac_w lnpcost edu health gender age marriage fsize fyb lnland lnhpgdp if nemployee==1
sum income_w savingac_w pcost shspchaju lnincome_w lnsavingac_w lnpcost edu health gender age marriage fsize fyb lnland lnhpgdp if memployee==1

****回归1 entrepreneur


reg lnincome_w entrepreneur gender age marriage edu health fsize fyb lnland lnhpgdp,r
est sto m107
reg lnpcost entrepreneur gender age marriage edu health fsize fyb lnland lnhpgdp,r
est sto m105
reg lnsavingac_w entrepreneur gender age marriage edu health fsize fyb lnland lnhpgdp,r
est sto m106
ologit shspchaju entrepreneur gender age marriage edu health fsize fyb lnland lnhpgdp lnincome_w,r
est sto m104

esttab m107 m105 m106 m104 using 表ols1031-01.rtf, r2 obslast  nogaps star(* 0.1 ** 0.05  *** 0.01) b(%6.4f) se(%6.4f)  ar2(%6.4f)  compress replace 


****回归2.lnland nentrepreneur mentrepreneur nemployee
reg lnincome_w nentrepreneur mentrepreneur nemployee gender age marriage edu health fsize fyb lnland lnhpgdp,r
est sto m107
reg lnpcost nentrepreneur mentrepreneur nemployee gender age marriage edu health fsize fyb lnland lnhpgdp,r
est sto m105
reg lnsavingac_w nentrepreneur mentrepreneur nemployee gender age marriage edu health fsize fyb  lnland lnhpgdp,r
est sto m106
ologit shspchaju nentrepreneur mentrepreneur nemployee gender age marriage edu health fsize fyb lnland lnhpgdp  lnincome_w,r
est sto m104

esttab m107 m105 m106 m104 using 表ols1031-02.rtf, r2 obslast  nogaps star(* 0.1 ** 0.05  *** 0.01) b(%6.4f) se(%6.4f)  ar2(%6.4f)  compress replace

***********************************20240720
ivreg2 lnincome_w (entrepreneur=pec0)  gender age marriage edu health fsize fyb lnland lnhpgdp ,r
est sto m021

ivreg2 lnsavingac_w (entrepreneur=pec0) gender age marriage edu health fsize fyb lnland lnhpgdp ,r
est sto m031

ivreg2 lnpcost (entrepreneur=pec0) gender age marriage edu health fsize fyb lnland lnhpgdp ,r
est sto m0310

ivreg2 shspchaju (entrepreneur=pec0) gender age marriage edu health fsize fyb lnland lnhpgdp lnincome_w,r
est sto m041

esttab  m021 m0310 m031 m041 using 表ols0627-0002.rtf, r2 obslast  nogaps star(* 0.1 ** 0.05  *** 0.01) b(%6.4f) se(%6.4f)  ar2(%6.4f)  compress replace 


ivreg2 lnincome_w (nentrepreneur mentrepreneur nemployee = pec1 pec2 pec3)  gender age marriage edu health fsize fyb lnland lnhpgdp ,r
est sto m02

ivreg2 lnpcost (nentrepreneur mentrepreneur nemployee = pec1 pec2 pec3) gender age marriage edu health fsize fyb lnland lnhpgdp ,r
est sto m030

ivreg2 lnsavingac_w (nentrepreneur mentrepreneur nemployee = pec1 pec2 pec3) gender age marriage edu health fsize fyb lnland lnhpgdp ,r
est sto m03

ivreg2 shspchaju (nentrepreneur mentrepreneur nemployee = pec1 pec2 pec3) gender age marriage edu health fsize fyb lnland lnhpgdp lnincome_w,r
est sto m04

esttab  m02 m030 m03 m04 using 表ols0627-001.rtf, r2 obslast  nogaps star(* 0.1 ** 0.05  *** 0.01) b(%6.4f) se(%6.4f)  ar2(%6.4f)  compress replace 


***创业or本地****倾向得分匹配法
********边际效应（文中未显示,但也可以显示）
probit entrepreneur gender age marriage edu health fsize fyb lnland lnhpgdp,r
margins, dydx(*)
*********表四 倾向得分匹配法
set seed 12345
gen neworder=runiform()
sort neworder
************************lnincome_w**********************
psmatch2 entrepreneur edu health fsize fyb lnland gender age marriage lnhpgdp, outcome(lnincome_w)  kernel common ties ate
esti store m011

************************lnpcost**********************
psmatch2 entrepreneur edu health fsize fyb lnland gender age marriage lnhpgdp, outcome(lnpcost)  kernel common ties ate
esti store m011

************************lnsavingac_w**********************
psmatch2 entrepreneur edu health fsize fyb lnland gender age marriage lnhpgdp, outcome(lnsavingac_w)  kernel common ties ate
esti store m011

************************shspchaju**********************
psmatch2 entrepreneur edu health fsize fyb lnland gender age marriage lnhpgdp, outcome(shspchaju)  kernel common ties ate
esti store m011
********边际效应（文中未显示,但也可以显示）
probit entrepreneur edu health fsize fyb lnland gender age marriage lnhpgdp,r
margins, dydx(*)
*********表四 倾向得分匹配法
set seed 12345
gen neworder=runiform()
sort neworder

**********核匹配法
************************lnincome_w**********************
psmatch2 nentrepreneur edu health fsize fyb lnland gender age marriage lnhpgdp, outcome(lnincome_w) kernel common ties ate
************************lnincome_w**********************
psmatch2 mentrepreneur edu health fsize fyb lnland gender age marriage lnhpgdp, outcome(lnincome_w) kernel common ties ate
************************lnincome_w**********************
psmatch2 nemployee edu health fsize fyb lnland gender age marriage lnhpgdp, outcome(lnincome_w) kernel common ties ate
************************lnincome_w**********************
psmatch2 memployee edu health fsize fyb lnland gender age marriage lnhpgdp, outcome(lnincome_w) kernel common ties ate

**********核匹配法
************************lnpcost**********************
psmatch2 nentrepreneur edu health fsize fyb lnland gender age marriage lnhpgdp, outcome(lnpcost) kernel common ties ate
************************lnpcost**********************
psmatch2 mentrepreneur edu health fsize fyb lnland gender age marriage lnhpgdp, outcome(lnpcost) kernel common ties ate
************************lnpcost**********************
psmatch2 nemployee edu health fsize fyb lnland gender age marriage lnhpgdp, outcome(lnpcost) kernel common ties ate
************************lnpcost**********************
psmatch2 memployee edu health fsize fyb lnland gender age marriage lnhpgdp, outcome(lnpcost) kernel common ties ate


**********核匹配法
************************lnsavingac_w**********************
psmatch2 nentrepreneur edu health fsize fyb lnland gender age marriage lnhpgdp, outcome(lnsavingac_w) kernel common ties ate
************************lnsavingac_w**********************
psmatch2 mentrepreneur edu health fsize fyb lnland gender age marriage lnhpgdp, outcome(lnsavingac_w) kernel common ties ate
************************lnsavingac_w**********************
psmatch2 nemployee edu health fsize fyb lnland gender age marriage lnhpgdp, outcome(lnsavingac_w) kernel common ties ate
************************lnsavingac_w**********************
psmatch2 memployee edu health fsize fyb lnland gender age marriage lnhpgdp, outcome(lnsavingac_w) kernel common ties ate

**********核匹配法
************************shspchaju**********************
psmatch2 nentrepreneur edu health fsize fyb lnland gender age marriage lnhpgdp, outcome(shspchaju) kernel common ties ate
************************shspchaju**********************
psmatch2 mentrepreneur edu health fsize fyb lnland gender age marriage lnhpgdp, outcome(shspchaju) kernel common ties ate
************************shspchaju**********************
psmatch2 nemployee edu health fsize fyb lnland gender age marriage lnhpgdp, outcome(shspchaju) kernel common ties ate
************************shspchaju**********************
psmatch2 memployee edu health fsize fyb lnland gender age marriage lnhpgdp, outcome(shspchaju) kernel common ties ate

**分位数回归***不同就业方式

qui reg lnincome_w nentrepreneur mentrepreneur nemployee gender age marriage edu health fsize fyb lnland lnhpgdp
est sto OLS
qui qreg lnincome_w nentrepreneur mentrepreneur nemployee gender age marriage edu health fsize fyb lnland lnhpgdp,q(.1)
est sto QR_10
qui qreg lnincome_w nentrepreneur mentrepreneur nemployee gender age marriage edu health fsize fyb lnland lnhpgdp,q(.25)
est sto QR_25
qui qreg lnincome_w nentrepreneur mentrepreneur nemployee gender age marriage edu health fsize fyb lnland lnhpgdp,q(.5)
est sto QR_50
qui qreg lnincome_w nentrepreneur mentrepreneur nemployee gender age marriage edu health fsize fyb lnland lnhpgdp,q(.75)
est sto QR_75
qui qreg lnincome_w nentrepreneur mentrepreneur nemployee gender age marriage edu health fsize fyb lnland lnhpgdp,q(.9)
est sto QR_90
esttab  OLS QR_10 QR_25 QR_50 QR_75 QR_90,se mtitles star (* 0.1 ** 0.05  *** 0.01)
esttab  OLS QR_10 QR_25 QR_50 QR_75 QR_90 using 表qols07151.rtf, r2 obslast  nogaps star(* 0.1 ** 0.05  *** 0.01) b(%6.4f) se(%6.4f)  ar2(%6.4f)  compress replace 

qui reg lnpcost nentrepreneur mentrepreneur nemployee gender age marriage edu health fsize fyb lnland lnhpgdp
est sto OLS
qui qreg lnpcost nentrepreneur mentrepreneur nemployee gender age marriage edu health fsize fyb lnland lnhpgdp,q(.1)
est sto QR_10
qui qreg lnpcost nentrepreneur mentrepreneur nemployee gender age marriage edu health fsize fyb lnland lnhpgdp,q(.25)
est sto QR_25
qui qreg lnpcost nentrepreneur mentrepreneur nemployee gender age marriage edu health fsize fyb lnland lnhpgdp,q(.5)
est sto QR_50
qui qreg lnpcost nentrepreneur mentrepreneur nemployee gender age marriage edu health fsize fyb lnland lnhpgdp,q(.75)
est sto QR_75
qui qreg lnpcost nentrepreneur mentrepreneur nemployee gender age marriage edu health fsize fyb lnland lnhpgdp,q(.9)
est sto QR_90
esttab  OLS QR_10 QR_25 QR_50 QR_75 QR_90,se mtitles star (* 0.1 ** 0.05  *** 0.01)
esttab  OLS QR_10 QR_25 QR_50 QR_75 QR_90 using 表qols07150.rtf, r2 obslast  nogaps star(* 0.1 ** 0.05  *** 0.01) b(%6.4f) se(%6.4f)  ar2(%6.4f)  compress replace 


qui reg lnsavingac_w nentrepreneur mentrepreneur nemployee gender age marriage edu health fsize fyb lnland lnhpgdp
est sto OLS
qui qreg lnsavingac_w nentrepreneur mentrepreneur nemployee gender age marriage edu health fsize fyb lnland lnhpgdp,q(.1)
est sto QR_10
qui qreg lnsavingac_w nentrepreneur mentrepreneur nemployee gender age marriage edu health fsize fyb lnland lnhpgdp,q(.25)
est sto QR_25
qui qreg lnsavingac_w nentrepreneur mentrepreneur nemployee gender age marriage edu health fsize fyb lnland lnhpgdp,q(.5)
est sto QR_50
qui qreg lnsavingac_w nentrepreneur mentrepreneur nemployee gender age marriage edu health fsize fyb lnland lnhpgdp,q(.75)
est sto QR_75
qui qreg lnsavingac_w nentrepreneur mentrepreneur nemployee gender age marriage edu health fsize fyb lnland lnhpgdp,q(.9)
est sto QR_90
esttab  OLS QR_10 QR_25 QR_50 QR_75 QR_90,se mtitles star (* 0.1 ** 0.05  *** 0.01)
esttab  OLS QR_10 QR_25 QR_50 QR_75 QR_90 using 表qols07152.rtf, r2 obslast  nogaps star(* 0.1 ** 0.05  *** 0.01) b(%6.4f) se(%6.4f)  ar2(%6.4f)  compress replace 


ologit shspchaju entrepreneur gender age marriage edu health fsize fyb lnland lnhpgdp lnincome_w,r
est sto m103
margins, dydx(entrepreneur)
est sto m001

ologit shspchaju nentrepreneur mentrepreneur nemployee gender age marriage edu health fsize fyb lnland lnhpgdp  lnincome_w,r
est sto m104
margins, dydx(nentrepreneur)
est sto m002
margins, dydx(mentrepreneur)
est sto m003
margins, dydx(nemployee)
est sto m004
margins, dydx(memployee)
est sto m005

esttab  m001 m002 m003 m004 using 表ols07150001.rtf, r2 obslast  nogaps star(* 0.1 ** 0.05  *** 0.01) b(%6.4f) se(%6.4f)  ar2(%6.4f)  compress replace


**************分组情况**不同就业方式
***性别

reg lnincome_w nentrepreneur mentrepreneur nemployee age marriage edu health fsize fyb lnland lnhpgdp if gender==1
est sto m311
reg lnincome_w nentrepreneur mentrepreneur nemployee age marriage edu health fsize fyb lnland lnhpgdp if gender==0
est sto m312
reg lnpcost nentrepreneur mentrepreneur nemployee age marriage edu health fsize fyb lnland lnhpgdp if gender==1
est sto m3
reg lnpcost nentrepreneur mentrepreneur nemployee age marriage edu health fsize fyb lnland lnhpgdp if gender==0
est sto m31
reg lnsavingac_w nentrepreneur mentrepreneur nemployee age marriage edu health fsize fyb lnland lnhpgdp if gender==1
est sto m1311
reg lnsavingac_w nentrepreneur mentrepreneur nemployee age marriage edu health fsize fyb lnland lnhpgdp if gender==0
est sto m1312
ologit shspchaju nentrepreneur mentrepreneur nemployee age marriage edu health fsize fyb lnland lnhpgdp lnincome_w if gender==1
est sto m2311
ologit shspchaju nentrepreneur mentrepreneur nemployee age marriage edu health fsize fyb lnland lnhpgdp lnincome_w if gender==0
est sto m2312
esttab m311 m3 m1311 m2311 m312 m31 m1312 m2312 using 表ols1031002.rtf, r2 obslast  nogaps star(* 0.1 ** 0.05  *** 0.01)  b(%6.4f) se(%6.4f)  ar2(%6.4f)  compress replace 


***新老农民工

reg lnincome_w nentrepreneur mentrepreneur nemployee edu health fsize fyb lnland gender marriage lnhpgdp if age>=16&age<=38
est sto m11
reg lnincome_w nentrepreneur mentrepreneur nemployee edu health fsize fyb lnland gender  marriage lnhpgdp if age>38
est sto m12
reg lnpcost nentrepreneur mentrepreneur nemployee edu health fsize fyb lnland gender marriage lnhpgdp if age>=16&age<=38
est sto m110
reg lnpcost nentrepreneur mentrepreneur nemployee edu health fsize fyb lnland gender  marriage lnhpgdp if age>38
est sto m120
reg lnsavingac_w nentrepreneur mentrepreneur nemployee edu health fsize fyb lnland gender  marriage lnhpgdp if age>=16&age<=38
est sto m21
reg lnsavingac_w nentrepreneur mentrepreneur nemployee edu health fsize fyb lnland gender  marriage lnhpgdp if age>38
est sto m22
ologit shspchaju  nentrepreneur mentrepreneur nemployee edu health fsize fyb lnland gender marriage lnhpgdp lnincome_w if age>=16&age<=38
est sto m31
ologit shspchaju  nentrepreneur mentrepreneur nemployee edu health fsize fyb lnland gender marriage lnhpgdp lnincome_w if age>38
est sto m32

esttab  m11 m110 m21 m31 m12 m120 m22 m32 using 表ols1031005.rtf, r2 obslast  nogaps star(* 0.1 ** 0.05  *** 0.01) b(%6.4f) se(%6.4f)  ar2(%6.4f)  compress replace
